# Supplementary material for: Good Manufacturing Practice-Compliant Cryopreserved and Thawed Native Adipose Tissue Ready for Fat Grafting
Source: J Clin Med. 2024 May 21;13(11):3028. doi: 10.3390/jcm13113028 (PMC11172459; doi:10.3390/jcm13113028)
Supplement: Supplementary file 1 [file jcm-13-03028-s001.zip]

Archive with 1 entries (1 files):
- jcm-2980703-supplementary.pdf
